# Supplementary material for: Exploring the Therapeutic Potential of Ginseng in Diabetic Retinopathy: A Network Pharmacology and Molecular Docking Study
Source: Appl Bionics Biomech. 2025 Oct 28;2025:5493390. doi: 10.1155/abb/5493390 (PMC12560116; doi:10.1155/abb/5493390)
Supplement: Supplementary file 1 — Supporting Information 1 Table S1: List of the 22 active ingredients and their corresponding 117 related targets. [file ABB-2025-5493390-s002.xlsx]

## Sheet: Targets
Drug	MolId	MolName	Target	Symbol
Ginseng	MOL002879	Diop	Sodium channel protein type 5 subunit alpha	SCN5A
Ginseng	MOL002879	Diop	Beta-2 adrenergic receptor	ADRB2
Ginseng	MOL002879	Diop	Muscarinic acetylcholine receptor M3	CHRM3
Ginseng	MOL000449	Stigmasterol	Progesterone receptor	PGR
Ginseng	MOL000449	Stigmasterol	Mineralocorticoid receptor	NR3C2
Ginseng	MOL000449	Stigmasterol	Nuclear receptor coactivator 2	NCOA2
Ginseng	MOL000449	Stigmasterol	Alcohol dehydrogenase 1C	ADH1C
Ginseng	MOL000449	Stigmasterol	Ig gamma-1 chain C region	IGHG1
Ginseng	MOL000449	Stigmasterol	Retinoic acid receptor RXR-alpha	RXRA
Ginseng	MOL000449	Stigmasterol	Nuclear receptor coactivator 1	NCOA1
Ginseng	MOL000449	Stigmasterol	Prostaglandin G/H synthase 1	PTGS1
Ginseng	MOL000449	Stigmasterol	Prostaglandin G/H synthase 2	PTGS2
Ginseng	MOL000449	Stigmasterol	Alpha-2A adrenergic receptor	ADRA2A
Ginseng	MOL000449	Stigmasterol	Sodium-dependent noradrenaline transporter	SLC6A2
Ginseng	MOL000449	Stigmasterol	Sodium-dependent dopamine transporter	SLC6A3
Ginseng	MOL000449	Stigmasterol	Beta-2 adrenergic receptor	ADRB2
Ginseng	MOL000449	Stigmasterol	Aldose reductase	AKR1B1
Ginseng	MOL000449	Stigmasterol	Urokinase-type plasminogen activator	PLAU
Ginseng	MOL000449	Stigmasterol	Leukotriene A-4 hydrolase	LTA4H
Ginseng	MOL000449	Stigmasterol	Amine oxidase [flavin-containing] B	MAOB
Ginseng	MOL000449	Stigmasterol	Amine oxidase [flavin-containing] A	MAOA
Ginseng	MOL000449	Stigmasterol	mRNA of PKA Catalytic Subunit C-alpha	PRKACA
Ginseng	MOL000449	Stigmasterol	Chymotrypsinogen B	CTRB1
Ginseng	MOL000449	Stigmasterol	Muscarinic acetylcholine receptor M3	CHRM3
Ginseng	MOL000449	Stigmasterol	Muscarinic acetylcholine receptor M1	CHRM1
Ginseng	MOL000449	Stigmasterol	Beta-1 adrenergic receptor	ADRB1R
Ginseng	MOL000449	Stigmasterol	Sodium channel protein type 5 subunit alpha	SCN5A
Ginseng	MOL000449	Stigmasterol	5-hydroxytryptamine 2A receptor	HTR2A
Ginseng	MOL000449	Stigmasterol	Alpha-1A adrenergic receptor	ADRA1A
Ginseng	MOL000449	Stigmasterol	Gamma-aminobutyric-acid receptor alpha-3 subunit	GABRA3
Ginseng	MOL000449	Stigmasterol	Muscarinic acetylcholine receptor M2	CHRM2
Ginseng	MOL000449	Stigmasterol	Alpha-1B adrenergic receptor	ADRA1B
Ginseng	MOL000449	Stigmasterol	Gamma-aminobutyric acid receptor subunit alpha-1	GABRA1
Ginseng	MOL000449	Stigmasterol	Neuronal acetylcholine receptor protein, alpha-7 chain	CHRNA7
Ginseng	MOL000358	beta-sitosterol	Progesterone receptor	PGR
Ginseng	MOL000358	beta-sitosterol	Nuclear receptor coactivator 2	NCOA2
Ginseng	MOL000358	beta-sitosterol	Prostaglandin G/H synthase 1	PTGS1
Ginseng	MOL000358	beta-sitosterol	Prostaglandin G/H synthase 2	PTGS2
Ginseng	MOL000358	beta-sitosterol	Heat shock protein HSP 90	HSP90AA1
Ginseng	MOL000358	beta-sitosterol	Phosphatidylinositol-4,5-bisphosphate 3-kinase catalytic subunit, gamma isoform	PIK3CG
Ginseng	MOL000358	beta-sitosterol	Potassium voltage-gated channel subfamily H member 2	KCNH2
Ginseng	MOL000358	beta-sitosterol	mRNA of PKA Catalytic Subunit C-alpha	PRKACA
Ginseng	MOL000358	beta-sitosterol	Dopamine D1 receptor	DRD1
Ginseng	MOL000358	beta-sitosterol	Muscarinic acetylcholine receptor M3	CHRM3
Ginseng	MOL000358	beta-sitosterol	Muscarinic acetylcholine receptor M1	CHRM1
Ginseng	MOL000358	beta-sitosterol	Sodium channel protein type 5 subunit alpha	SCN5A
Ginseng	MOL000358	beta-sitosterol	Gamma-aminobutyric-acid receptor alpha-2 subunit	GABRA2
Ginseng	MOL000358	beta-sitosterol	Muscarinic acetylcholine receptor M4	CHRM4
Ginseng	MOL000358	beta-sitosterol	CGMP-inhibited 3',5'-cyclic phosphodiesterase A	PDE3A
Ginseng	MOL000358	beta-sitosterol	5-hydroxytryptamine 2A receptor	HTR2A
Ginseng	MOL000358	beta-sitosterol	Gamma-aminobutyric-acid receptor alpha-5 subunit	GABRA5
Ginseng	MOL000358	beta-sitosterol	Alpha-1A adrenergic receptor	ADRA1A
Ginseng	MOL000358	beta-sitosterol	Gamma-aminobutyric-acid receptor alpha-3 subunit	GABRA3
Ginseng	MOL000358	beta-sitosterol	Muscarinic acetylcholine receptor M2	CHRM2
Ginseng	MOL000358	beta-sitosterol	Alpha-1B adrenergic receptor	ADRA1B
Ginseng	MOL000358	beta-sitosterol	Beta-2 adrenergic receptor	ADRB2
Ginseng	MOL000358	beta-sitosterol	Neuronal acetylcholine receptor subunit alpha-2	CHRNA2
Ginseng	MOL000358	beta-sitosterol	Sodium-dependent serotonin transporter	SLC6A4
Ginseng	MOL000358	beta-sitosterol	Mu-type opioid receptor	OPRM1
Ginseng	MOL000358	beta-sitosterol	Gamma-aminobutyric acid receptor subunit alpha-1	GABRA1
Ginseng	MOL000358	beta-sitosterol	Neuronal acetylcholine receptor protein, alpha-7 chain	CHRNA7
Ginseng	MOL000358	beta-sitosterol	Cytochrome P450-cam	camC
Ginseng	MOL000358	beta-sitosterol	Apoptosis regulator Bcl-2	BCL2
Ginseng	MOL000358	beta-sitosterol	Apoptosis regulator BAX	BAX
Ginseng	MOL000358	beta-sitosterol	Caspase-9	CASP9
Ginseng	MOL000358	beta-sitosterol	Transcription factor AP-1	JUN
Ginseng	MOL000358	beta-sitosterol	Caspase-3	CASP3
Ginseng	MOL000358	beta-sitosterol	Caspase-8	CASP8
Ginseng	MOL000358	beta-sitosterol	Protein kinase C alpha type	PRKCA
Ginseng	MOL000358	beta-sitosterol	Transforming growth factor beta-1	TGFB1
Ginseng	MOL000358	beta-sitosterol	Serum paraoxonase/arylesterase 1	PON1
Ginseng	MOL000358	beta-sitosterol	Microtubule-associated protein 2	MAP2
Ginseng	MOL003648	Inermin	Prostaglandin G/H synthase 1	PTGS1
Ginseng	MOL003648	Inermin	Muscarinic acetylcholine receptor M3	CHRM3
Ginseng	MOL003648	Inermin	Sodium channel protein type 5 subunit alpha	SCN5A
Ginseng	MOL003648	Inermin	Prostaglandin G/H synthase 2	PTGS2
Ginseng	MOL003648	Inermin	5-hydroxytryptamine receptor 3A	HTR3A
Ginseng	MOL003648	Inermin	Retinoic acid receptor RXR-alpha	RXRA
Ginseng	MOL003648	Inermin	Alpha-1B adrenergic receptor	ADRA1B
Ginseng	MOL003648	Inermin	Beta-2 adrenergic receptor	ADRB2
Ginseng	MOL003648	Inermin	Alpha-1D adrenergic receptor	ADRA1D
Ginseng	MOL003648	Inermin	Sodium-dependent serotonin transporter	SLC6A4
Ginseng	MOL003648	Inermin	Heat shock protein HSP 90	HSP90AA1
Ginseng	MOL003648	Inermin	Phosphatidylinositol-4,5-bisphosphate 3-kinase catalytic subunit, gamma isoform	PIK3CG
Ginseng	MOL003648	Inermin	Neuronal acetylcholine receptor protein, alpha-7 chain	CHRNA7
Ginseng	MOL003648	Inermin	mRNA of PKA Catalytic Subunit C-alpha	PRKACA
Ginseng	MOL003648	Inermin	Ig gamma-1 chain C region	IGHG1
Ginseng	MOL003648	Inermin	Trypsin-1	PRSS1
Ginseng	MOL003648	Inermin	Nuclear receptor coactivator 1	NCOA1
Ginseng	MOL003648	Inermin	Calmodulin	Calmodulin
Ginseng	MOL000422	kaempferol	Nitric oxide synthase, inducible	NOS2
Ginseng	MOL000422	kaempferol	Prostaglandin G/H synthase 1	PTGS1
Ginseng	MOL000422	kaempferol	Androgen receptor	AR
Ginseng	MOL000422	kaempferol	Peroxisome proliferator activated receptor gamma	PPARG
Ginseng	MOL000422	kaempferol	Prostaglandin G/H synthase 2	PTGS2
Ginseng	MOL000422	kaempferol	Heat shock protein HSP 90	HSP90AA1
Ginseng	MOL000422	kaempferol	Phosphatidylinositol-4,5-bisphosphate 3-kinase catalytic subunit, gamma isoform	PIK3CG
Ginseng	MOL000422	kaempferol	mRNA of PKA Catalytic Subunit C-alpha	PRKACA
Ginseng	MOL000422	kaempferol	Nuclear receptor coactivator 2	NCOA2
Ginseng	MOL000422	kaempferol	Dipeptidyl peptidase IV	DPP4 ADCP2 CD26
Ginseng	MOL000422	kaempferol	Trypsin-1	PRSS1
Ginseng	MOL000422	kaempferol	Progesterone receptor	PGR
Ginseng	MOL000422	kaempferol	Thrombin	Thrombin
Ginseng	MOL000422	kaempferol	Muscarinic acetylcholine receptor M1	CHRM1
Ginseng	MOL000422	kaempferol	Nitric-oxide synthase, endothelial	NOS3
Ginseng	MOL000422	kaempferol	Gamma-aminobutyric-acid receptor alpha-2 subunit	GABRA2
Ginseng	MOL000422	kaempferol	Acetylcholinesterase	ACHE
Ginseng	MOL000422	kaempferol	Sodium-dependent noradrenaline transporter	SLC6A2
Ginseng	MOL000422	kaempferol	Muscarinic acetylcholine receptor M2	CHRM2
Ginseng	MOL000422	kaempferol	Alpha-1B adrenergic receptor	ADRA1B
Ginseng	MOL000422	kaempferol	Gamma-aminobutyric acid receptor subunit alpha-1	GABRA1
Ginseng	MOL000422	kaempferol	DNA topoisomerase II	TOP2
Ginseng	MOL000422	kaempferol	Coagulation factor VII	F7
Ginseng	MOL000422	kaempferol	Calmodulin	CALM
Ginseng	MOL000422	kaempferol	Transcription factor p65	RELA
Ginseng	MOL000422	kaempferol	Inhibitor of nuclear factor kappa-B kinase subunit beta	IKBKB
Ginseng	MOL000422	kaempferol	RAC-alpha serine/threonine-protein kinase	AKT1
Ginseng	MOL000422	kaempferol	Apoptosis regulator Bcl-2	BCL2
Ginseng	MOL000422	kaempferol	Apoptosis regulator BAX	BAX
Ginseng	MOL000422	kaempferol	Tumor necrosis factor	TNF
Ginseng	MOL000422	kaempferol	Transcription factor AP-1	JUN
Ginseng	MOL000422	kaempferol	Activator of 90 kDa heat shock protein ATPase homolog 1	AHSA1
Ginseng	MOL000422	kaempferol	Caspase-3	CASP3
Ginseng	MOL000422	kaempferol	Mitogen-activated protein kinase 8	MAPK8
Ginseng	MOL000422	kaempferol	Xanthine dehydrogenase/oxidase	XDH
Ginseng	MOL000422	kaempferol	Interstitial collagenase	MMP1
Ginseng	MOL000422	kaempferol	Signal transducer and activator of transcription 1-alpha/beta	STAT1
Ginseng	MOL000422	kaempferol	Cell division control protein 2 homolog	CDK1
Ginseng	MOL000422	kaempferol	Peroxisome proliferator-activated receptor gamma	PPARG
Ginseng	MOL000422	kaempferol	Heme oxygenase 1	#N/A
Ginseng	MOL000422	kaempferol	Cytochrome P450 3A4	CYP3A4
Ginseng	MOL000422	kaempferol	Cytochrome P450 1A2	#N/A
Ginseng	MOL000422	kaempferol	Cytochrome P450 1A1	CYP1A1
Ginseng	MOL000422	kaempferol	Intercellular adhesion molecule 1	ICAM1
Ginseng	MOL000422	kaempferol	E-selectin	SELE
Ginseng	MOL000422	kaempferol	Vascular cell adhesion protein 1	VCAM1
Ginseng	MOL000422	kaempferol	Nuclear receptor subfamily 1 group I member 2	NR1I2
Ginseng	MOL000422	kaempferol	Cytochrome P450 1B1	CYP1B1
Ginseng	MOL000422	kaempferol	Arachidonate 5-lipoxygenase	ALOX5
Ginseng	MOL000422	kaempferol	Hyaluronan synthase 2	HAS2
Ginseng	MOL000422	kaempferol	Glutathione S-transferase P	GSTP1
Ginseng	MOL000422	kaempferol	Aryl hydrocarbon receptor	AHR
Ginseng	MOL000422	kaempferol	26S proteasome non-ATPase regulatory subunit 3	PSMD3
Ginseng	MOL000422	kaempferol	Solute carrier family 2, facilitated glucose transporter member 4	SLC2A4
Ginseng	MOL000422	kaempferol	Nuclear receptor subfamily 1 group I member 3	NR1I3
Ginseng	MOL000422	kaempferol	Insulin receptor	INSR
Ginseng	MOL000422	kaempferol	Type I iodothyronine deiodinase	DIO1
Ginseng	MOL000422	kaempferol	Serine/threonine-protein phosphatase 2B catalytic subunit alpha isoform	PPP3CA
Ginseng	MOL000422	kaempferol	Peroxidase C1A	PRXC1A
Ginseng	MOL000422	kaempferol	Glutathione S-transferase Mu 1	GSTM1
Ginseng	MOL000422	kaempferol	Glutathione S-transferase Mu 2	GSTM2
Ginseng	MOL000422	kaempferol	Aldo-keto reductase family 1 member C3	AKR1C3
Ginseng	MOL000422	kaempferol	Antileukoproteinase	SLPI
Ginseng	MOL005308	Aposiopolamine	Muscarinic acetylcholine receptor M3	CHRM3
Ginseng	MOL005308	Aposiopolamine	Muscarinic acetylcholine receptor M1	CHRM1
Ginseng	MOL005308	Aposiopolamine	Sodium-dependent noradrenaline transporter	SLC6A2
Ginseng	MOL005308	Aposiopolamine	Sodium-dependent dopamine transporter	SLC6A3
Ginseng	MOL005308	Aposiopolamine	Beta-2 adrenergic receptor	ADRB2
Ginseng	MOL005308	Aposiopolamine	Sodium-dependent serotonin transporter	SLC6A4
Ginseng	MOL005308	Aposiopolamine	Gamma-aminobutyric acid receptor subunit alpha-1	GABRA1
Ginseng	MOL005308	Aposiopolamine	Dipeptidyl peptidase IV	DPP4 ADCP2 CD26
Ginseng	MOL005317	Deoxyharringtonine	Androgen receptor	AR
Ginseng	MOL005317	Deoxyharringtonine	Mineralocorticoid receptor	NR3C2
Ginseng	MOL005318	Dianthramine	Prostaglandin G/H synthase 1	PTGS1
Ginseng	MOL005318	Dianthramine	Prostaglandin G/H synthase 2	PTGS2
Ginseng	MOL005318	Dianthramine	Heat shock protein HSP 90	HSP90AA1
Ginseng	MOL005320	arachidonate	Prostaglandin G/H synthase 1	PTGS1
Ginseng	MOL005320	arachidonate	Prostaglandin G/H synthase 2	PTGS2
Ginseng	MOL005320	arachidonate	Retinoic acid receptor RXR-gamma	RXRG
Ginseng	MOL005320	arachidonate	Nuclear receptor coactivator 2	NCOA2
Ginseng	MOL005321	Frutinone A	Prostaglandin G/H synthase 1	PTGS1
Ginseng	MOL005321	Frutinone A	Thrombin	Thrombin
Ginseng	MOL005321	Frutinone A	Androgen receptor	AR
Ginseng	MOL005321	Frutinone A	Sodium channel protein type 5 subunit alpha	SCN5A
Ginseng	MOL005321	Frutinone A	Peroxisome proliferator activated receptor gamma	PPARG
Ginseng	MOL005321	Frutinone A	Prostaglandin G/H synthase 2	PTGS2
Ginseng	MOL005321	Frutinone A	Retinoic acid receptor RXR-alpha	RXRA
Ginseng	MOL005321	Frutinone A	CGMP-inhibited 3',5'-cyclic phosphodiesterase A	PDE3A
Ginseng	MOL005321	Frutinone A	Beta-2 adrenergic receptor	ADRB2
Ginseng	MOL005321	Frutinone A	Gamma-aminobutyric acid receptor subunit alpha-1	GABRA1
Ginseng	MOL005321	Frutinone A	Dipeptidyl peptidase IV	DPP4 ADCP2 CD26
Ginseng	MOL005321	Frutinone A	Heat shock protein HSP 90	HSP90AA1
Ginseng	MOL005321	Frutinone A	Phosphatidylinositol-4,5-bisphosphate 3-kinase catalytic subunit, gamma isoform	PIK3CG
Ginseng	MOL005321	Frutinone A	Neuronal acetylcholine receptor protein, alpha-7 chain	CHRNA7
Ginseng	MOL005321	Frutinone A	mRNA of PKA Catalytic Subunit C-alpha	PRKACA
Ginseng	MOL005321	Frutinone A	Acetylcholinesterase	ACHE
Ginseng	MOL005344	ginsenoside rh2	Apoptosis regulator BAX	BAX
Ginseng	MOL005344	ginsenoside rh2	Tumor necrosis factor	TNF
Ginseng	MOL005344	ginsenoside rh2	Caspase-3	CASP3
Ginseng	MOL005344	ginsenoside rh2	Prostaglandin G/H synthase 2	PTGS2
Ginseng	MOL005344	ginsenoside rh2	NF-kappa-B inhibitor alpha	NFKBIA
Ginseng	MOL005344	ginsenoside rh2	Interleukin-1 beta	IL1B
Ginseng	MOL005344	ginsenoside rh2	Caspase-1	CASP1
Ginseng	MOL005344	ginsenoside rh2	Interferon gamma	IFNG
Ginseng	MOL005344	ginsenoside rh2	Pituitary adenylate cyclase-activating polypeptide	ADCYAP1
Ginseng	MOL005344	ginsenoside rh2	Proteasome assembly chaperone 1	PSMG1
Ginseng	MOL005344	ginsenoside rh2	Dual specificity mitogen-activated protein kinase kinase 4	DUSP4
Ginseng	MOL005344	ginsenoside rh2	Solute carrier family 2, facilitated glucose transporter member 4	SLC2A4
Ginseng	MOL005348	Ginsenoside-Rh4_qt	Mineralocorticoid receptor	NR3C2
Ginseng	MOL005348	Ginsenoside-Rh4_qt	Nuclear receptor coactivator 2	NCOA2
Ginseng	MOL005356	Girinimbin	Prostaglandin G/H synthase 1	PTGS1
Ginseng	MOL005356	Girinimbin	Sodium channel protein type 5 subunit alpha	SCN5A
Ginseng	MOL005356	Girinimbin	Prostaglandin G/H synthase 2	PTGS2
Ginseng	MOL005356	Girinimbin	Retinoic acid receptor RXR-alpha	RXRA
Ginseng	MOL005356	Girinimbin	Beta-2 adrenergic receptor	ADRB2
Ginseng	MOL005356	Girinimbin	Gamma-aminobutyric acid receptor subunit alpha-1	GABRA1
Ginseng	MOL005356	Girinimbin	Phosphatidylinositol-4,5-bisphosphate 3-kinase catalytic subunit, gamma isoform	PIK3CG
Ginseng	MOL005356	Girinimbin	Neuronal acetylcholine receptor protein, alpha-7 chain	CHRNA7
Ginseng	MOL005356	Girinimbin	mRNA of PKA Catalytic Subunit C-alpha	PRKACA
Ginseng	MOL005356	Girinimbin	Nuclear receptor coactivator 2	NCOA2
Ginseng	MOL005376	Panaxadiol	Glucocorticoid receptor	NR3C1
Ginseng	MOL005384	suchilactone	Potassium voltage-gated channel subfamily H member 2	KCNH2
Ginseng	MOL005384	suchilactone	Sodium channel protein type 5 subunit alpha	SCN5A
Ginseng	MOL005384	suchilactone	Coagulation factor Xa	F9
Ginseng	MOL005384	suchilactone	Prostaglandin G/H synthase 2	PTGS2
Ginseng	MOL005384	suchilactone	Coagulation factor VII	F7
Ginseng	MOL005384	suchilactone	mRNA of Protein-tyrosine phosphatase, non-receptor type 1	PTPN1
Ginseng	MOL005384	suchilactone	Beta-2 adrenergic receptor	ADRB2
Ginseng	MOL005384	suchilactone	Heat shock protein HSP 90	HSP90AA1
Ginseng	MOL005384	suchilactone	Nuclear receptor coactivator 1	NCOA1
Ginseng	MOL005384	suchilactone	Calcium-activated potassium channel subunit alpha 1	KCNMA1
Ginseng	MOL005384	suchilactone	Calmodulin	CALM
Ginseng	MOL005384	suchilactone	Prostaglandin G/H synthase 1	PTGS1
Ginseng	MOL005384	suchilactone	Retinoic acid receptor RXR-alpha	RXRA
Ginseng	MOL005384	suchilactone	CGMP-inhibited 3',5'-cyclic phosphodiesterase A	PDE3A
Ginseng	MOL005384	suchilactone	Alpha-1D adrenergic receptor	ADRA1D
Ginseng	MOL005384	suchilactone	mRNA of PKA Catalytic Subunit C-alpha	PRKACA
Ginseng	MOL005399	alexandrin_qt	Progesterone receptor	PGR
Ginseng	MOL000787	Fumarine	Prostaglandin G/H synthase 1	PTGS1
Ginseng	MOL000787	Fumarine	Muscarinic acetylcholine receptor M3	CHRM3
Ginseng	MOL000787	Fumarine	Potassium voltage-gated channel subfamily H member 2	KCNH2
Ginseng	MOL000787	Fumarine	Muscarinic acetylcholine receptor M1	CHRM1
Ginseng	MOL000787	Fumarine	Sodium channel protein type 5 subunit alpha	SCN5A
Ginseng	MOL000787	Fumarine	Coagulation factor Xa	F9
Ginseng	MOL000787	Fumarine	Muscarinic acetylcholine receptor M5	CHRM5
Ginseng	MOL000787	Fumarine	Prostaglandin G/H synthase 2	PTGS2
Ginseng	MOL000787	Fumarine	5-hydroxytryptamine receptor 3A	HTR3A
Ginseng	MOL000787	Fumarine	Coagulation factor VII	F7
Ginseng	MOL000787	Fumarine	Muscarinic acetylcholine receptor M4	CHRM4
Ginseng	MOL000787	Fumarine	Delta-type opioid receptor	OPRD
Ginseng	MOL000787	Fumarine	5-hydroxytryptamine 2A receptor	HTR2A
Ginseng	MOL000787	Fumarine	Alpha-1B adrenergic receptor	ADRA1B
Ginseng	MOL000787	Fumarine	Beta-2 adrenergic receptor	ADRB2
Ginseng	MOL000787	Fumarine	Alpha-1D adrenergic receptor	ADRA1D
Ginseng	MOL000787	Fumarine	Mu-type opioid receptor	OPRM1
Ginseng	MOL000787	Fumarine	Heat shock protein HSP 90	HSP90AA1
Ginseng	MOL000787	Fumarine	mRNA of PKA Catalytic Subunit C-alpha	PRKACA
Ginseng	MOL000787	Fumarine	Calmodulin	CALM
Ginseng	MOL000787	Fumarine	Sodium-dependent serotonin transporter	SLC6A4
Ginseng	MOL000787	Fumarine	Voltage-dependent L-type calcium channel subunit alpha-1S	CACNA1S
Ginseng	MOL000787	Fumarine	CGMP-inhibited 3',5'-cyclic phosphodiesterase A	PDE3A
Ginseng	MOL000787	Fumarine	Sodium-dependent dopamine transporter	SLC6A3
Ginseng	MOL000787	Fumarine	Type IV phosphodiesterase	PLCG2
Ginseng	MOL000787	Fumarine	DNA topoisomerase II	TOP2
Ginseng	MOL000787	Fumarine	Dopamine D1 receptor	DRD1
Ginseng	MOL000787	Fumarine	Vascular endothelial growth factor receptor 2	VEGF2
																			NAP-2	74)); Neutrophil-activating peptide 2	73)	NAP-2	73)); Neutrophil-activating peptide 2	NAP-2); TC-1; Neutrophil-activating peptide 2	1-66)	NAP-2	1-66)); Neutrophil-activating peptide 2	1-63)	NAP-2	1-63))]
																			Quinine 3-monooxygenase)	EC 1.14.14.55)	Taurochenodeoxycholate 6-alpha-hydroxylase)	EC 1.14.14.-)
																			Serine esterase 1)	Triacylglycerol hydrolase)	TGH)
																			Cytochrome P450 MP-8)	Cytochrome P450 PB-1)	S-mephenytoin 4-hydroxylase)
																			VLACSR)
																			CD antigen CD218b)
																			HFK3)
																			His3 1/24)	Histatin-3 1/24)	Histatin-5); His3-	20-32)-peptide	His3 20/32)	His3-	1-13)-peptide)	His3 1/13)	Histatin-3 1/13); His3-	20-31)-peptide	His3 20/31)	His3-	1-12)-peptide)	His3 1/12)	Histatin-3 1/12); His3-	20-30)-peptide	His3 20/30)	His3-	1-11)-peptide)	His3 1/11)	Histatin-3 1/11); His3-	24-32)-peptide	His3 24/32)	His3-	5-13)-peptide)	His3 5/13)	Histatin-3 5/13); His3-	24-31)-peptide	His3 24/31)	His3-	5-12)-peptide)
																			6)-methyladenosine demethylase FTO)	EC 1.14.11.53)	tRNA N1-methyl adenine demethylase FTO)	EC 1.14.11.-)
																			Rotamase) [Cleaved into: Peptidyl-prolyl cis-trans isomerase FKBP4, N-terminally processed]
																			Sunday driver 1)
																			CD antigen CD172a)
																			tRNA	Ser/Sec)-associated antigenic protein)
																			EC 3.4.14.5)	EC 3.4.21.-)	EC 3.4.21.26)]
																			Acyltransferase-like 1)	Lysophosphatidic acid acyltransferase alpha)	LPAAT-alpha)
																			EMA)	Tumor-associated mucin)	CD antigen CD227) [Cleaved into: Mucin-1 subunit alpha	MUC1-NT)	MUC1-alpha); Mucin-1 subunit beta	MUC1-beta)	MUC1-CT)]
																			Plasmalogen synthase)
																			O-acyltransferase domain-containing protein 5)
																			Beta-1,3-N-acetylglucosaminyltransferase 2)	Beta3Gn-T2)	UDP-galactose:beta-N-acetylglucosamine beta-1,3-galactosyltransferase 7)
																			Beta-1,3-Gn-T3)	Beta-1,3-N-acetylglucosaminyltransferase 3)	Beta3Gn-T3)	UDP-galactose:beta-N-acetylglucosamine beta-1,3-galactosyltransferase 8)
																			X-ray repair complementing defective repair in Chinese hamster cells 6)
																			double-strand-break rejoining))
																			4-27); BNP	5-32); BNP	5-31); BNP	5-29)]
																			Prostaglandin F synthase)	PGFS)	EC 1.1.1.188)	Testosterone 17-beta-dehydrogenase 5)	EC 1.1.1.239)	EC 1.1.1.64)	Trans-1,2-dihydrobenzene-1,2-diol dehydrogenase)	EC 1.3.1.20)
																			GPR56 7TM)	GPR56 subunit beta)]
																			Abeta42)	Beta-APP42); Amyloid-beta protein 40	Abeta40)	Beta-APP40); C83	Alpha-secretase C-terminal fragment)	Alpha-CTF); P3	42); P3	40); C80; Gamma-secretase C-terminal fragment 59	Amyloid intracellular domain 59)	AICD-59)	AID	59))	Gamma-CTF	59)); Gamma-secretase C-terminal fragment 57	Amyloid intracellular domain 57)	AICD-57)	AID	57))	Gamma-CTF	57)); Gamma-secretase C-terminal fragment 50	Amyloid intracellular domain 50)	AICD-50)	AID	50))	Gamma-CTF	50)); C31]
																			guanine	9)-N	1))-methyltransferase)	EC 2.1.1.221)
																			GCP/IL-8 protein IV)	IL8/NAP1 form I); Interleukin-8		Ala-IL-8)77)	GCP/IL-8 protein II)	IL-8	1-77))	IL8/NAP1 form II)	MDNCF-b); IL-8	5-77); IL-8	6-77)		Ser-IL-8)72)	GCP/IL-8 protein I)	IL8/NAP1 form III)	Lymphocyte-derived neutrophil-activating factor)	LYNAP)	MDNCF-c)	Neutrophil-activating factor)	NAF); IL-8	7-77)	GCP/IL-8 protein V)	IL8/NAP1 form IV); IL-8	8-77)	GCP/IL-8 protein VI)	IL8/NAP1 form V); IL-8	9-77)	GCP/IL-8 protein III)	IL8/NAP1 form VI)]
[truncated: 117 more columns]
