# Supplementary material for: Exploring the Therapeutic Potential of Ginseng in Diabetic Retinopathy: A Network Pharmacology and Molecular Docking Study
Source: Appl Bionics Biomech. 2025 Oct 28;2025:5493390. doi: 10.1155/abb/5493390 (PMC12560116; doi:10.1155/abb/5493390)
Supplement: Supplementary file 2 — Supporting Information 2 Table S2: A list of 3894 unique DR‐related targets obtained in this study. [file ABB-2025-5493390-s001.xlsx]

## Sheet: All targets
TGFBR2
VEGFA
PON1
EPO
MIAT
AKR1B1
ACE
SOD2
SERPINF1
AGER
POLR1C
HFE
INS
NOS3
BDNF-AS
IGF1
TNF
IL6
MALAT1
MTHFR
ICAM1
MEG3
SOD2-OT1
CCL2
PPARG
ALB
FGF2
PRKCB
PVT1
INSR
LOC129936399
VDR
SST
EDN1
ANGPT2
HFE-AS1
SERPINE1
HIF1A
MIR21
CXCL12
TCF7L2
MVCD7
HLA-DQB1
H19
HGF
SOD1
IL1RN
ADIPOQ
HNF1A
SELP
MIR320A
VCAM1
TRD-GTC9-1
AGT
HLA-DRB1
TGFB1
APOE
USP14
MIR192
MMP9
AGTR1
CAPN5
MOK
IGFBP3
ITGA2
LTA
CXCL8
IL10
MIR216A
SLC2A1
TAB2
NOS2
SELE
KCNJ11
KDR
HNF4A
CACNA1A
MYSM1
HLA-DQA1
CRP
TTR
UCP2
MIR200B
RBP4
CCN2
TLR4
SERPINA4
CERNA3
AKT1
GCK
IL1B
MIR146A
SORD
IL17A
MIR211
IGF2-AS
HMGB1
IFNG
NEUROD1
BDNF
MIR377
PPARGC1A
RHO
FABP2
LINC01672
AOC3
CTLA4
CDKAL1
BMP6
GAS5
ABCC8
CXCL10
AKT2
ENPP1
NAA15
NPY
SLC2A2
PLXDC1
MMP2
GFAP
SUMO4
ANGPT1
VWF
TNFRSF11B
TMX2-CTNND1
BANCR
FLT1
APLN
MAPK8
TIMP3
APOA4
ARHGAP22
ADRB3
HP
IGFBP1
CBS
ATXN10
HOTTIP
GSTT1
TEK
PTX3
CST3
PON2
RBP3
IL2RA
NFE2L2
APOA1
SIRT1
REN
LOX
IGF2
NFKB1
STAT3
HNF1B
THBS1
SNCA
PRKCG
ITPR1
TBP
USP7
VCP
FXN
ATXN3
USP8
AFG3L2
KCNC3
ATXN1
PPP2R2B
ATN1
ATXN2
HTT
PSMD14
USP15
COPS5
NOP56
SLC13A5
ATXN7
SPTBN2
USP5
OTUB1
MBNL1
PLEKHG4
UCHL5
USP11
ZC3H12A
ATXN3L
ATXN7L1
JOSD1
JOSD2
ZUP1
ATXN7L2
MPND
ATXN8OS
MIR132
ADM
AKT3
LECT2
CCNL1
IGSF21
KLHDC7A
LEKR1
IRS1
NOX4
FGF21
PRKAG2
MEG8
MIR217
SNHG6
SNHG18
MMP14
TNFRSF13B
ANGPTL4
GSTM1
LOC126862549
TIMP1
IL1R1
HOTAIR
CCN1
RBFOX1
POSTN
ROBO4
TIMP2
CEP162
LINC01611
PLAT
WFS1
EGF
LOC285626
MIR34A
UCP1
TBC1D4
KCNQ1OT1
MIR126
SERPINI1
RAC1
APOB
JUN
MIR150
TGFB2
PGF
CTSD
EMSLR
FOXP3
LIPC
PTPN22
PDX1
PAX4
CD40LG
FABP4
VASH1
MIR20B
GREM1
MIR3939
PIK3CG
ALDH2
CCL5
NLRP3
APLNR
TCF4
IRF8
MYT1L
TNFSF4
KCNK1
MPRIP
CREB5
VEPH1
CCDC68
GRAMD2B
MAP3K21
MRPS15
OSCP1
VSTM2B
LINC00917
LINC02774
KRT18P34
LOC100506023
LOC100131080
LOC729200
C12orf43
MIRLET7C
CARM1
PF4
MIR451A
ITGA2B
GHR
AKR1B10
TGFA
MIR195
HLA-B
IL1A
CXCL9
SMAD5-AS1
PTGS2
MIR133B
MIF
CNR1
GDF15
PGR-AS1
MMP3
NEAT1
PPARA
LPA
FNDC5
LMNA
HS6ST3
HULC
ROBO1
FOXO1
THBD
PSMD9
KL
CA1
MIR20A
HHEX
CORT
GLP1R
CCL3
CD40
TBX18
UCHL3
PLXDC2
KIAA0825
COMMD6
ITGB3
PECAM1
CHN2
MIR125B1
CYBB
ENG
PIK3CD
GH1
NGF
TUG1
SNHG7
MIR17
SDHB
SLIT2
NPY2R
CASP3
ADAMTSL1
F3
NID1
NPPA
APOA2
HTRA1
TET2
SDS
SNHG16
MYADM-AS2
HMGCR
EPOR
BAX
GLUD1
BLK
AQP2
HADH
PARK7
SCN9A
WRN
AVPR2
RBPJ
ACADS
AVP
ITPR3
PCBD1
CEL
APPL1
OAS1
MLKL
PPP1R3A
PTF1A
RFX6
KLF11
ZSCAN20
AP4B1-AS1
IL6-AS1
LOC126859963
LOC127407129
ATP6AP2
UTS2
MIR27B
GJA1
PTPN1
CDKN2B-AS1
GDNF
BMP4
KEAP1
MIR9-1
MIR15A
GAD1
LINC02605
MIR93
EGFR
ERBB3
ITGB2
ECM1
ALOX12
VTN
MIR9-3
CDH5
FGF5
PARP1
IGF1R
CASP1
TJP1
MIR34C
EDNRB
MME
ELN
IFNA2
CYB5R2
NUTF2
MIR29B1
ZFAS1
HIF1A-AS2
VIM-AS1
ATP2B1-AS1
MIR6720
TF
PLVAP
NAGLU
PLG
PDCD1
SLC5A2
BGLAP
MIR223
SOX2-OT
LINC-ROR
SIRT3
ANG
STAT1
IL2
CXCR3
RS1
KITLG
CASP14
HBA1
MIR145
MIR181D
F2
NRP1
PTGDS
RPE65
CCL4
MIR15B
COLEC12
GORAB
API5
ZNRF1
RUNX1
TXNIP
TRC-GCA24-1
ENHO
MIR152
PRDX1
CFI
CLSTN1
MIR197
ST3GAL4
AR
FN1
SETD2
P2RX7
CHI3L1
XIST
CPVL
TNC
GNB3
FLT4
VEGFC
EDN3
SHC1
ENPP2
SIRT6
SELL
LOC111365141
IL18
SP1
CFD
SEMA3E
GALP
HCCAT5
TGFBR1
TNFRSF1A
KLKB1
NTN1
CSF1
SPP1
MCAM
OPN4
PIGF
MIR144
RNU6-1
PWAR1
GSN
LYZ
APOC2
APCS
LYZL1
PRL
EFNA1
RXRG
CEP135
SPTBN5
MIR29A
MIR122
ZNF503-AS1
LEP
NOTCH1
VIM
MMP1
ACE2
KNG1
LRP6
HMGA1
TKT
LCN2
SHBG
AASS
TMSB4X
VASH2
MIR204
MIR146B
MIR200C
TP53
CAPN10
PLA2G7
LRP1
CASP9
CD59
GRB2
BDKRB1
TVP23B
LOC101928236
CAT
MPO
PRKCD
FASN
ITGA4
SPARC
CD79A
KLK1
AHSG
ROCK2
COL11A2
RHD
H1-2
EDN2
C1QTNF3
MIRLET7B
CCAT1
SNORD15A
IL6R
ABCA1
ITGAM
PROS1
FGF1
A2M
FH
BSG
SOD3
ADA2
SERPINA12
NEFL
NTRK2
MFN2
CTSH
FGF23
MBL2
FBLN1
HLA-G
HPSE
IL13
TIAM1
CXCL1
OSM
ARF6
HAGH
STING1
AGK
CXCL5
TNFSF12
C1QTNF5
B4GALT2
CCL1
MT-CYB
MIR30B
NBR2
JPX
MIR133A1
MIR3613
MIR124-1HG
DDX11-AS1
MIR4487
MIR4668
MET
CDH2
NFKBIA
CDC42
RARA
CD44
C5
IRF1
NAMPT
CACNB2
FPR2
OCLN
SSTR3
TSPO
AGTR2
GC
TNFSF15
MLXIPL
MMRN1
RNLS
PIWIL4
PAFAH2
SCG3
CGAS
C1QTNF9
TUBD1
MIR7-3HG
MIR142
MIR182
MIR185
MIR26A1
MIR326
MIR23B
RNU4ATAC
MIR199A1
NORAD
MIR411
LINC00963
MIR26A2
MIR362
MIR662
MIR320B1
MIR543
PWAR4
TPTEP1
LOC100132249
LOC109113863
IGFBP2
ATM
CTSB
G6PD
HDAC9
IL6ST
ITGB1
EDNRA
GRIK2
FURIN
GLUL
ADORA2A
ATF2
CTSL
DLL4
SLC5A1
AQP4
CAMK4
COL5A1
HLA-A
PML
SUMO1
UBE2I
FOXP1
SORL1
ST6GAL1
THBS2
CD163
CDH13
CYP2C19
IL12A
S100A4
E2F1
FCN3
LBP
NOX1
PRDX3
S100A9
S100A8
SLC2A5
DDIT4
IL11
MFSD2A
AEBP1
FSTL1
HLTF
NTN4
CD200
ESM1
FAT1
SESN2
SLMAP
AIF1
AZU1
MGAT5
YTHDF2
NMNAT2
SLC30A7
ANGPTL2
CNKSR3
IL27
NUDT6
AQP11
MKLN1
SOX7
GCNT1
ANGPTL8
KLF9
SRGN
S100A13
SCAF8
TNFAIP8
FETUB
ROMO1
MIR17HG
MIR140
MIR26B
MIR148A
MIR200A
MIR203A
MIR328
MIR335
MIR425
MIR431
C11orf40
MIR199A2
MIR202
MIR340
SCARNA5
MIR374A
MIR542
CHKB-CPT1B
CCDST
MIR124-3
MIR383
MIR489
MT-RNR1
SNHG4
MIR4435-2HG
NR2F1-AS1
NUTM2B-AS1
APOC4-APOC2
BACE1-AS
MIR936
SNORD44
HCG18
PCAT19
MIR1260A
MIR190B
SNORD58B
LUADT1
MIR4435-2
MIR1281
MIR2116
MIR320B2
PCED1B-AS1
MIR4651
TRP-AGG2-6
MIR3197
MIR4688
CFH
PLAGL1
HLA-DQA2
ITLN1
NPPB
RETN
C4A
GOLIM4
LY6G5B
STUM
EGFEM1P
LINC01777
LINC01646
SLC12A3
PIK3R1
MT-TL1
GAD2
GCG
MTOR
CTNNB1
C3
CCR5
CAV1
MECP2
HBEGF
TXNRD2
G6PC3
TXN2
RARRES2
FN3K
FN3KRP
MIR137
PTEN
PIK3CB
LPL
APOC3
PCAT1
RNF217-AS1
CD28
IGF2BP2
CYBA
GAP43
ELAVL1
MIR23A
MIR18A
TLR2
NR1H2
EGR1
LDLR
LEPQTL1
MIR155
MIR210
MIR574
MIR24-1
MIR379
MCM3AP-AS1
SNORD95
MIR3074
CMA1
MIR423
MMP10
TSC22D1
MAPK1
GGT1
APOH
AQP4-AS1
LAMP1
ARMS2
MDM2
MAP3K1
RHEB
STAT2
CSNK2B
POU5F1
ADAR
PTGDR
ADRA1B
GRM8
HLA-C
IL12B
NOTCH4
DLK1
PRDX6
TRPS1
CD96
MAP2K7
NCOR1
NNT
NRXN3
NUP107
PTPRN2
STT3B
DPP10
FLCN
KCNN3
KCNQ5
DDX39B
DNAJB6
MAN2A1
MDC1
MSH5
MTHFS
SKIC2
SLK
STX11
UTRN
ZBTB18
CPM
DHX16
GRP
SLC16A7
ABCF1
COMMD1
FBXL4
GUCY1B1
MICB
AGAP1
ATF6B
DIO2
HLA-DRB5
LSM2
MICA
PIGL
SLC25A46
SLC30A5
SNTB1
STN1
TBC1D5
TSEN54
ARHGEF18
ARHGEF28
CCHCR1
KHSRP
PBX2
POP4
SYT4
XAB2
GBX2
TRIB2
CPSF6
GPR108
LLGL2
MYORG
OXGR1
PPP1R10
PSPN
TNFSF18
WDR72
ASIC5
GPR158
IL26
INPP4B
NAALADL2
PHACTR2
SSR3
TMEM94
UGGT2
FAXC
FSTL5
GTF2F1
VPS13C
GADL1
GPATCH2
PLD6
SF3B5
TCF19
TIPARP
NFKBIL1
OSBPL10
SLC28A3
VPS52
ARAP2
CMTM8
CNOT10
HLA-DQB2
NRM
PSORS1C2
TENM2
UST
ZNF557
CAMSAP3
UBXN2A
OC90
PALM2AKAP2
PSORS1C1
RNF145
C1orf94
CASKIN2
TRIM58
SEC11C
ZNF572
OFCC1
OR2T8
OR13G1
ZNF860
HCP5
OR13D1
C6orf47
CARD18
OR6N1
SFTA2
ST20
OR2G3
ZFP82
FOLH1B
IFNG-AS1
LINC00523
PSORS1C3
DAOA-AS1
HCG22
HCG27
MUC22
TRIM77
C5orf67
ZNF735
DPP10-AS1
CYP21A1P
LINC01844
POT1-AS1
LINC00880
NIHCOLE
OR14L1
LINC00536
HLA-DQB1-AS1
HLA-DRB6
LINC00276
LINC00607
MIR378C
TIPARP-AS1
BALR6
LINC00881
LINC03069
LINC01250
PALM2
LINC01539
LINC01905
LINC01947
LINC02090
PRDX6-AS1
SQLE-DT
CHD1-DT
FN1-DT
LINC01720
LINC01845
LINC02039
LINC02349
LINC03092
LOC102724446
MAN2A1-DT
ENSG00000241770
LINC01519
LINC01790
LINC02122
LINC02196
LINC02672
LINC02814
MIR3924
MIR6891
RPL13P12
RPL3P2
RPS3AP5
STK19B
ENSG00000261757
ENSG00000265511
HNRNPA1P4
LINC02319
LOC105375610
OR13D3P
RPL13AP25
RPL31P12
THRAP3P1
BDH2P1
ENSG00000233191
ENSG00000235749
ENSG00000248359
ENSG00000253619
ENSG00000272501
ENSG00000272540
KRT8P39
LINC02335
LOC105377683
LRRC77P
OR3D1P
RN7SKP230
RNU6-667P
RPLP0P9
SRSF6P2
TPT1P4
ENSG00000225311
ENSG00000250237
ENSG00000253503
ENSG00000272221
LOC124903640
MRPS35P3
PPP1R2P6
RNU1-58P
RNU6-169P
RNU6-381P
RNU7-4P
RPL26P11
RPL35AP19
RPL7P45
RPSAP37
UBA52P7
ACTG1P24
AMD1P1
ENSG00000226238
ENSG00000241596
ENSG00000255429
ENSG00000258416
ENSG00000271581
ENSG00000283584
GUSBP8
LOC105379013
PCBP2P4
RN7SL318P
RNA5SP455
RNA5SP459
RNU6-1246P
RNU6-938P
RPL12P40
RPL23AP54
RPL7L1P15
RPS14P7
DUX4L52
HNRNPA1P46
MKNK2P1
RN7SKP182
RN7SL193P
RN7SL691P
RN7SL865P
RNU4-77P
lnc-HLA-C-2
CM034953-309
DPPA3P9
ENSG00000216475
ENSG00000287114
H3P34
HSALNG0149394
MK280144-580
NONHSAG043472.2
VWA8P1
lnc-CCNL1-3
lnc-FRMPD2-5
lnc-LEKR1-42
lnc-LEKR1-6
lnc-PIK3R1-10
CM034966-338
HSALNG0007431
HSALNG0008504
HSALNG0020226-019
HSALNG0020226-023
HSALNG0030090
HSALNG0030098
HSALNG0037602-333
HSALNG0046196
HSALNG0049258
HSALNG0052169
HSALNG0054066
HSALNG0057278-014
HSALNG0103761
HSALNG0123625
HSALNG0123626
LOC105379011
MK280073-023
MN298114-173
NONHSAG043568.2
RF00017-3501
RF00017-6838
lnc-CCDC125-21
lnc-HLA-DQA1-8
lnc-HLA-DRB1-6
lnc-RHEB-2
lnc-SF3B5-3
lnc-UTP23-5
piR-47864
piR-52740
piR-54121
piR-56310
CM034951-639
CM034960-168
CM034968-162
HSALNG0028211
HSALNG0054232
HSALNG0076536
HSALNG0077840
HSALNG0092213
HSALNG0092214
HSALNG0145229
HSALNG0147759
HSALNG0148758
LOC124904429
LOC124904626
MN309153
OP794585
RF00004-026
RF00017-6839
lnc-IL12B-2
piR-32810-107
piR-39341-315
piR-43105-040
piR-48965-070
piR-50443-400
CM034953-199
HSALNG0008511
HSALNG0042665
KR153194-131
LOC107986902
LOC124902843
piR-38220
piR-43325-031
piR-50443-131
piR-58297-391
CM034957-389
HSALNG0078466-563
RHOA
FADD
LIPG
PIK3CA
SMAD4
CD4
DPP4
FTO
MUTYH
AMBP
UMOD
GHRL
IAPP
PDGFB
GSR
GSTP1
HSPA5
SGK1
TNFRSF1B
PDGFA
HGS
IGFBP4
METTL3
SEPTIN5
MIOX
SEPTIN11
SEPTIN8
BCL2
PRKCA
YY1
ABCA4
CRYAA
GAS6
CASC2
PCSK1
HSPB1
SMURF2
TRA-TGC7-1
PLAU
IL2RB
AIFM1
XBP1
IGFBP7
MIR106B
LINC-PINT
GAPDH
ACTB
IL4
CB2
NR3C1
SERPINA6
ACE1
ACPHD
ADHR
ADTKD3
ALPS5
APPL
ARHR2
ARMET
ARP
AS160
AVRP
BIR
BMFDMS
BSF2
BSSL
CCCKR5
CD25
CELIAC3
CELL
CIMT1
CMKBR5
CMT1J
COLED
CPPRDD
CRMO2
CTRCT41
D11S833E
DBAL
DCP1
DDDS
DFNA14
DFNA38
DFNA6
DI1
DIR
DIRA
ECYT5
ESA
EVR1
FIZZ3
FKHL14
FKLF
FKLF1
FRTS4
GARP
GLM1
GLUT2
HDLCQ12
HGF
HHF1
HHF2
HHF3
HHF5
HIHGHH
HL
HMGIY
HNF2
HSF
IB1
ICH
IDDM10
IDDM12
IDDM2
IDDM20
IDDM22
IDDM5
IFNB2
IL2R
IMD41
IMP2
INSDM
IPF1
KIAA0268
KIAA0603
KPD
LIPH
LYP
M6S1
MEDS
MEDS2
MFH1
MNSOD
MODY1
MODY10
MODY11
MODY13
MODY14
MODY3
MODY4
MODY7
MODY8
MODY9
MVCD1
MVCD2
MVCD3
MVCD4
MVCD5
MVCD6
NDH
NDI1
NDI2
NIDDM1
NIDDM5
NPPS
ODCD2
P58
PAGEN1
PCA1
PCTT
PDNP1
PEP
PHHI
PNDM1
PNDM2
PNDM3
PNDM4
PON
PPARG1
PPARG2
PRKRI
PSTI
PTPN8
RCAD
RIPE3B1
RSTN
SMAP5
SUR
SUR1
T2D
TANGO
TANGO1
TATI
TCF1
TCF14
TCF2
TCF4
TCP
TIEG2
TNDM1
TNDM2
TNDM3
VP
WFRS
WFS
WFSL
YIP1A
ZNF515
ZNT8
DNAJC3
DUT
FOXC2
FZD4
GLIS3
GPD2
IDDM1
IDDM11
IDDM13
IDDM15
IDDM17
IDDM18
IDDM19
IDDM21
IDDM23
IDDM24
IDDM3
IDDM4
IDDM6
IDDM7
IDDM8
IDDMX
IER3IP1
IRS2
LRRC32
MAFA
MANF
MAPK8IP1
MIA3
MTNR1B
NIDDM2
NIDDM4
PBCA
SLC30A8
SPINK1
T2D3
TNDM1
UCP3
VEGF
YIPF5
ZFP57
EHMT2
H2BC15
SUOX
SMIM29
TP53INP1
CCNE2
LRRC37A15P
KRT8P46
CAMK1D
NUDT5
PRKD2
LRWD1
MAP4
CLEC18C
MANBA
CENPW
BACH2
INPP5B
DNAJC27-AS1
TRADD
CISD2
CENPE
TSTD1
EXD2
MIR320E
ABHD16A
PBRM1
POLR1H
COPZ1
YRDC
MAPK13
NOL3
RAD23B
ATP13A1
LAT2
CPSF4
EFCAB5
BORCS8-MEF2B
GIN1
RFC2
NPIPA2
ITGB7
RPP30
MSRB3
PRKCE
TRAF3
CLIP2
GLO1
TTC9
MED6
BCAT1
SAMD9L
NCF1
MANEAL
PPIP5K2
PILRB
TTLL9
PDRG1
TYRP1
PMEL
FAM150B
TYR
PITX1
SLC39A12
MLANA
NCCRP1
HMGCS2
TRPM3
BEST1
DCT
MYOC
SOSTDC1
CDH1
COL1A1
SCARA5
COL9A1
RGR
CKM
TSPAN10
TMEFF2
TFPI2
GAPDHS
SLC45A2
SLC16A8
ATP6V1C2
LMO1
HSD17B2
RPRML
CTHRC1
SFRP5
SOX10
BEST2
TFAP2A
BCO1
COL5A2
OPTC
ALDH1A2
SLC13A4
RPRM
TMEM27
SLC29A4
COL4A1
FOLR1
SLC23A2
KLK11
CPAMD8
LRAT
CA14
CSPG5
ATP10B
PITX2
MLPH
COL1A2
PRG4
SLC7A10
CITED1
SLC6A20
SCNN1A
NEFM
SCN3B
KCNJ13
FAP
AOC2
OCA2
CHRNA3
PEBP4
F2R
RLBP1
NDNF
ECEL1
SLC35D3
SLC6A9
DDIT4L
CCL19
TPSAB1
SAMD9
TCEAL6
FHIT
SLC35G1
ADTRP
HPDL
CNDP1
PLD5
CTSG
PRDM16
OGDHL
SLC6A12
ATP1B1
SYNPR
RDH5
TMEM56
SLC22A8
RELN
NEFH
PGAM2
TAGLN3
ZNF536
COL3A1
44807
MAB21L2
CHGA
BCAN
DES
TRPM1
PPIC
ROPN1
ROPN1B
LRP8
C2orf40
TUBB4A
CLDN19
FOXF2
TRIM63
GPC3
CHD5
COL6A3
COL20A1
CA4
PLEKHA6
DMKN
TSPAN8
MITF
GPR37L1
PAX6
ARHGEF37
REEP1
CD24
ECHDC3
BCAS4
HOMER2
DNASE1L3
ATP2A2
GRIN1
ACTC1
APLP1
SLC6A15
RRH
GABARAPL1
SYBU
CALY
KCNQ2
TNMD
PLA2G2A
HIST3H2A
CAMKV
SEC14L5
ERICH5
ROM1
ENPP6
PARM1
EGFL6
FOXD2
NTNG1
CCDC178
TMEM179
PODXL2
PRSS23
TMEM229A
SYN2
CYP26A1
CHRM3
ELAVL3
MYO7A
ADSSL1
GFRA3
SLC6A13
CTH
CKMT1A
TMEM98
RGS9BP
SLC22A6
ASB13
HBZ
PFKFB2
CELF3
PITPNA
TNNC1
COL4A2
RAB6B
SLC38A3
SPTBN4
MEIS1
GSTO2
LGI1
HPD
BHLHE22
CNTFR
GLB1L2
SLC2A12
NRSN1
DAPL1
GMPR
CLIC6
ADGRF5
BOC
FHDC1
STMN2
CALD1
NEDD4L
WNK2
NR5A2
LRRC3B
SLC25A42
CACNA2D2
IGSF1
C1orf21
SEC14L2
SLC32A1
TMEM151A
AFF3
AHCYL2
PRX
SULF1
WWC1
CLCNKA
LCNL1
CRY2
CAMK2B
MMP23B
TRIP11
MAPK4
SGCG
SYT7
MPP2
BIRC7
KIAA0556
GALNT9
FLYWCH1
VCAN
ARL3
PRSS33
CNGB3
CEND1
ECM2
MRAP2
MAPT
VGF
PIP5K1B
ATP2B2
ECI1
CABP7
ODF2L
POU4F1
KCNK12
SVOP
SMIM24
TPM4
DNAH2
LY96
FAM149A
CPLX3
CDKN1C
ST8SIA4
TRPC6
RAX
THSD4
OR51E2
SNCB
TMCC2
CASQ1
PLA2G5
WDR83
WLS
PCP4
DUSP26
SLC27A2
IGFALS
CDKN1A
CTSV
HDC
FBP2
USP2
PCBP4
APOD
GPR143
CLEC5A
LOC101928307
CHGB
SGK223
HHATL
TBX15
OTX2
HSD17B14
CASP4
NAPB
ATP2B3
GNG3
ZNF385A
BAZ1A
GPR65
RCAN2
LRRN4CL
CPEB1
MAST1
ANKRD35
FAIM2
DOCK11
LXN
HMP19
NMNAT3
NNMT
XAF1
B3GAT1
OPN1SW
LGI3
SCG5
FOXQ1
THBS4
SRRM4
SCUBE1
AGPAT3
KANK4
EEF1A2
ABCC5
PPP1R3F
CDH23
RDH10
LEF1
CYCS
DLX5
NSG1
FGFBP2
ETV6
TNFAIP6
HCN1
NDRG2
CNTN1
CKMT2
SEZ6
RUNDC3A
PPP2R2C
MUSTN1
LHX3
SFTPD
DNAJA4
ACOT11
DACT3
SERTM1
STRIP2
COL8A2
FAM198B
NNAT
ADD2
PCBP3
HIPK2
COX6A2
WASF3
GDF11
ANXA1
SMC4
TPM2
CITED4
CDK6
SLC6A8
COQ10A
DUOX1
KIAA1551
CD300LG
SPATA18
IFI16
CALB2
KCNK4
TUB
PCDH19
TNFRSF10B
FKBP2
NFE2L3
ETNPPL
GFRA2
CYP4X1
RAI14
GAL3ST3
NELL2
ELSPBP1
RTN1
ARHGAP15
CPA3
COL4A6
SYNGR1
CACNG3
DDX28
SLC7A8
ERAP2
CNTNAP4
CELSR3
SLC25A18
POU4F2
FXYD5
SCN2B
PID1
SDIM1
ERMN
NDRG3
HES5
SLC30A2
RAB31
KCNA5
SYNJ2
ZC3HAV1
SLC8A2
CD93
ESPN
PI16
HSPA1B
AEN
IRX5
DEXI
IRX6
DDX25
MSL3
LRP2
SHANK2
MYOT
RAB26
RECQL
GLDC
STXBP1
NCALD
PTCH1
NOL8
G6PC2
CRX
GYG2
PRKCZ
NRTN
LUM
ALDH4A1
MT1H
FNDC1
TFPI
ALDOC
NPPC
ABR
ITGA1
S100A11
NDRG4
OTX1
RAB38
TMEM145
BMP7
NOG
SPON2
UNC119
DIRAS2
CLIC5
C10orf35
RPP40
LDHD
SLC9A3R1
CDO1
FSCN2
MESP1
RYR1
GSTM5
MIS18BP1
EMILIN2
HPGD
LIPE
REEP2
DEFB1
CNTN2
UNG
SLC44A3
DHRS11
GPR137B
ACTN1
NME1-NME2
STMN4
COL4A3
FJX1
GABRR1
INA
NXNL1
SV2B
NPTX1
GALNT5
PLS1
HSD17B8
OMG
HNMT
KNDC1
KMT2E
HAPLN3
KLF15
TDRD9
HIST1H1C
PLEKHH1
INPP5D
GNAO1
DBNDD1
RSPO2
ST3GAL5
PTPRN
ENO3
LHFPL4
PAMR1
BSN
BIRC2
GRTP1
PHACTR3
SLFN5
FGF13
RTBDN
ILDR1
KLHL34
LDB3
GPAM
ADAD2
ATPAF1
PTBP3
REPS2
COBL
ZDHHC11
TMEM38A
TMEM268
PPP1R1B
DIO3
LRRC23
FAM222A
MYOF
FKBP11
CRB3
ANKRD50
[truncated: 1,894 more rows]
